# Supplementary material for: Dramatically Enhanced Mechanical Properties of Nano-TiN-Dispersed n-Type Bismuth Telluride by Multi-Effect Modulation
Source: Materials (Basel). 2024 Apr 22;17(8):1919. doi: 10.3390/ma17081919 (PMC11051758; doi:10.3390/ma17081919)
Supplement: Supplementary file 1 [file materials-17-01919-s001.zip]

Archive with 1 entries (1 files):
- materials-2936445-supplementary.pdf
